# Supplementary material for: Physicochemical Characterization Cascade of Nanoadjuvant–Antigen Systems for Improving Vaccines
Source: Vaccines (Basel). 2021 May 21;9(6):544. doi: 10.3390/vaccines9060544 (PMC8224364; doi:10.3390/vaccines9060544)
Supplement: Supplementary file 1 [file vaccines-09-00544-s001.zip]

Archive with 1 entries (1 files):
- vaccines-1198443-supplementary.pdf
